# Supplementary material for: Investigation of Donor-like State Distributions in Solution-Processed IZO Thin-Film Transistor through Photocurrent Analysis
Source: Nanomaterials (Basel). 2023 Nov 21;13(23):2986. doi: 10.3390/nano13232986 (PMC10707932; doi:10.3390/nano13232986)
Supplement: Supplementary file 1 [file nanomaterials-13-02986-s001.zip]

Archive with 1 entries (1 files):
- nanomaterials-2685994-supplementary.pdf
